# Supplementary material for: New Coleoptera records from New Brunswick, Canada: Sphindidae, Erotylidae, Monotomidae, and Cryptophagidae
Source: Zookeys. 2012 Apr 4;(179):169–92. doi: 10.3897/zookeys.179.2466 (PMC3337060; doi:10.3897/zookeys.179.2466)
Supplement: XML Treatment for Sphindus species near americanus [file zookeys.179.2466-treatment2.xml]

<!DOCTYPE tp:taxon-treatment
  PUBLIC "-//TaxonX//DTD Taxonomic Treatment Publishing DTD v0 20100105//EN" "tax-treatment-NSO.dtd">
<tp:taxon-treatment xmlns:tp="http://www.plazi.org/taxpub"><tp:treatment-meta><mixed-citation publication-type="journal"><person-group><name><surname>Webster</surname><given-names>Reginald P.</given-names></name><name><surname>Sweeney</surname><given-names>Jon D.</given-names></name><name><surname>DeMerchant</surname><given-names>Ian</given-names></name></person-group><article-title>New Coleoptera records from New Brunswick, Canada: Sphindidae, Erotylidae, Monotomidae, and Cryptophagidae</article-title><source>Zookeys</source><day>4</day><month>4</month><year>2012</year><volume>2012</volume><issue>179</issue><fpage>169</fpage><lpage>192</lpage><pub-id pub-id-type="doi">10.3897/zookeys.179.2466</pub-id></mixed-citation></tp:treatment-meta><tp:nomenclature><tp:taxon-name>
                            <tp:taxon-name-part taxon-name-part-type="genus">Sphindus</tp:taxon-name-part>
                            <tp:taxon-name-part taxon-name-part-type="uncertainty-rank">species near</tp:taxon-name-part>
                            <tp:taxon-name-part taxon-name-part-type="species">americanus</tp:taxon-name-part>
                        </tp:taxon-name><tp:taxon-authority>LeConte, 1866</tp:taxon-authority><xref ref-type="fig" rid="F2">Map 2</xref></tp:nomenclature><tp:treatment-sec sec-type="Material examined"><title>Material examined.</title><p><bold>New Brunswick, York Co.</bold>, Charters Settlement, <named-content xmlns:xlink="http://www.w3.org/1999/xlink" content-type="dwc:verbatimCoordinates" xlink:type="simple">45.8395°N, 66.7391°W</named-content>, 26.VIII.2007, R. P. Webster, mixed forest, u.v. light (1, RWC); 15 km W of Tracy off Rt. 645, <named-content xmlns:xlink="http://www.w3.org/1999/xlink" content-type="dwc:verbatimCoordinates" xlink:type="simple">45.6848°N, 66.8821°W</named-content>, 15–21.VI.2009, R. Webster &amp; M.-A. Giguère, old red pine forest, Lindgren funnel traps (2, AFC, RWC).</p></tp:treatment-sec><tp:treatment-sec sec-type="Collection and habitat data"><title>Collection and habitat data.</title><p>This species was collected at an ultraviolet light near a mixed forest and captured in Lindgren funnel traps deployed in an old red pine forest. Adults were captured during June and August.</p></tp:treatment-sec><tp:treatment-sec sec-type="Distribution"><title>Distribution in Canada and Alaska.</title><p><xref ref-type="bibr" rid="B20">Majka (2010)</xref> considered the identification of <italic><tp:taxon-name>Sphindus americanus</tp:taxon-name></italic> as provisional for New Brunswick due to the poor condition of the specimen. The above specimens are similar to <italic><tp:taxon-name>Sphindus americanus</tp:taxon-name></italic> in possessing a two-segmented antennal club, but differ in other characters from specimens of <italic><tp:taxon-name>Sphindus americanus</tp:taxon-name></italic> in the C.N.C. and may be an undescribed species (Serge Laplante, personal communication). In Canada, <italic><tp:taxon-name>Sphindus americanus</tp:taxon-name></italic> was reported from British Columbia, Alberta, Ontario, and Quebec by <xref ref-type="bibr" rid="B10">Campbell (1991a)</xref>. <italic><tp:taxon-name>Sphindus americanus</tp:taxon-name></italic> was first reported from Nova Scotia by <xref ref-type="bibr" rid="B13">Dollin et al. (2008)</xref>, and <xref ref-type="bibr" rid="B20">Majka (2010)</xref> considered this species common and widespread in the province (but see below).</p><fig id="F2" position="float" orientation="portrait"><label>Map 2.</label><caption><p>Collection localities in New Brunswick, Canada of <italic><tp:taxon-name>Sphindus</tp:taxon-name></italic> near <italic>americanus</italic>.</p></caption><graphic xmlns:xlink="http://www.w3.org/1999/xlink" xlink:href="ZooKeys-179-169-g002.jpg" position="float" orientation="portrait" xlink:type="simple"/></fig></tp:treatment-sec><ref-list><ref id="B20"><mixed-citation xmlns:xlink="http://www.w3.org/1999/xlink" xlink:type="simple"><person-group><name name-style="western"><surname>Majka</surname><given-names>CG</given-names></name></person-group> (<year>2010</year>)<article-title> The Sphindidae (Coleoptera) of Nova Scotia, Canada.</article-title><source>Journal of the  Acadian Entomological Society </source><volume>6</volume>: <fpage>30</fpage>-<lpage>33</lpage>.</mixed-citation></ref><ref id="B10"><mixed-citation xmlns:xlink="http://www.w3.org/1999/xlink" xlink:type="simple"><person-group><name name-style="western"><surname>Campbell</surname><given-names>JM</given-names></name></person-group> (<year>1991a</year>) <article-title>Family Sphindidae: dry-fungus beetles</article-title>. In: <person-group><name name-style="western"><surname>Bousquet</surname><given-names>Y</given-names></name></person-group> (<role>Ed</role>) <source>Checklist of Beetles of Canada and Alaska</source>. <publisher-name>Agriculture Canada, Research Branch</publisher-name>, <publisher-loc>Ottawa, Ontario</publisher-loc>, Publication 1861/E, <lpage>213</lpage>.</mixed-citation></ref><ref id="B13"><mixed-citation xmlns:xlink="http://www.w3.org/1999/xlink" xlink:type="simple"><person-group><name name-style="western"><surname>Dollin</surname><given-names>PE</given-names></name><name name-style="western"><surname>Majka</surname><given-names>CG</given-names></name><name name-style="western"><surname>Diunker</surname><given-names>PN</given-names></name></person-group> (<year>2008</year>)<article-title> Saproxylic beetle (Coleoptera) communities and forest management practices in coniferous stands in southwestern Nova Scotia, Canada.</article-title> In: <person-group><name name-style="western"><surname>Majka</surname><given-names>CG</given-names></name><name name-style="western"><surname>Klimaszewski</surname><given-names>J</given-names></name></person-group> (<role>Eds</role>). <issue-title> Biodiversity, biosystematics, and ecology of Canadian Coleoptera.</issue-title><source>ZooKeys </source><volume>2</volume>: <fpage>291</fpage>–<lpage>336</lpage>. doi: <ext-link ext-link-type="uri" xlink:href="http://dx.doi.org/10.3897/zookeys.2.15" xlink:type="simple">10.3897/zookeys.2.15</ext-link></mixed-citation></ref></ref-list></tp:taxon-treatment>
