# Supplementary material for: New Coleoptera records from New Brunswick, Canada: Sphindidae, Erotylidae, Monotomidae, and Cryptophagidae
Source: Zookeys. 2012 Apr 4;(179):169–92. doi: 10.3897/zookeys.179.2466 (PMC3337060; doi:10.3897/zookeys.179.2466)
Supplement: XML Treatment for Sphindus trinifer [file zookeys.179.2466-treatment3.xml]

<!DOCTYPE tp:taxon-treatment
  PUBLIC "-//TaxonX//DTD Taxonomic Treatment Publishing DTD v0 20100105//EN" "tax-treatment-NSO.dtd">
<tp:taxon-treatment xmlns:tp="http://www.plazi.org/taxpub"><tp:treatment-meta><mixed-citation publication-type="journal"><person-group><name><surname>Webster</surname><given-names>Reginald P.</given-names></name><name><surname>Sweeney</surname><given-names>Jon D.</given-names></name><name><surname>DeMerchant</surname><given-names>Ian</given-names></name></person-group><article-title>New Coleoptera records from New Brunswick, Canada: Sphindidae, Erotylidae, Monotomidae, and Cryptophagidae</article-title><source>Zookeys</source><day>4</day><month>4</month><year>2012</year><volume>2012</volume><issue>179</issue><fpage>169</fpage><lpage>192</lpage><pub-id pub-id-type="doi">10.3897/zookeys.179.2466</pub-id></mixed-citation></tp:treatment-meta><tp:nomenclature><tp:taxon-name>
                            <tp:taxon-name-part taxon-name-part-type="genus">Sphindus</tp:taxon-name-part>
                            <tp:taxon-name-part taxon-name-part-type="species">trinifer</tp:taxon-name-part>
                        <object-id xmlns:xlink="http://www.w3.org/1999/xlink" xlink:type="simple">http://species-id.net/wiki/Sphindus_trinifer</object-id>
								</tp:taxon-name><tp:taxon-authority>Casey, 1898**</tp:taxon-authority><xref ref-type="fig" rid="F3">Map 3</xref></tp:nomenclature><tp:treatment-sec sec-type="Material examined"><title>Material examined.</title><p><bold>New Brunswick, Carleton Co.</bold>, Jackson Falls, Bell Forest, <named-content xmlns:xlink="http://www.w3.org/1999/xlink" content-type="dwc:verbatimCoordinates" xlink:type="simple">46.2200°N, 67.7231°W</named-content>, 26.VI.2007, 25.VII.2007, R. P. Webster, mature hardwood forest, u.v. light (2, NBM, RWC); same locality and forest type, 4–12.VI.2008, R. P. Webster, Lindgren funnel trap (1, RWC); same locality and habitat data but 9–14.V.2009, 14–20.V.2009, 8–16.VI.2009, 16–21.VI.2009, Webster &amp; M.-A. Giguère, Lindgren funnel traps (4, AFC, RWC). <bold>Charlotte Co.</bold>, 10 km NW of New River Beach, <named-content xmlns:xlink="http://www.w3.org/1999/xlink" content-type="dwc:verbatimCoordinates" xlink:type="simple">45.2110°N, 66.6170°W</named-content>, 16–26.VII.2010, R. Webster &amp; C. MacKay, old growth eastern white cedar forest, Lindgren funnel trap (1, AFC). <bold>Queens Co.</bold>, Cranberry Lake P.N.A., <named-content xmlns:xlink="http://www.w3.org/1999/xlink" content-type="dwc:verbatimCoordinates" xlink:type="simple">46.1125°N, 65.6075°W</named-content>, 21–27.V.2009, 5–11.VI.2009, R. Webster &amp; M.-A. Giguère, old red oak forest, Lindgren funnel traps (5, AFC); Grand Lake Meadows P.N.A., <named-content xmlns:xlink="http://www.w3.org/1999/xlink" content-type="dwc:verbatimCoordinates" xlink:type="simple">45.8227°N, 66.1209°W</named-content>, 19–31.V.2010, R. Webster &amp; C. MacKay, old silver maple forest with green ash and seasonally flooded marsh, Lindgren funnel trap (1, AFC); same locality data and forest type, 21.VI-5.VII.2011, M. Roy &amp; V. Webster, Lindgren funnel trap (1, NBM). <bold>Restigouche Co.</bold>, Dionne Brook P.N.A., <named-content xmlns:xlink="http://www.w3.org/1999/xlink" content-type="dwc:verbatimCoordinates" xlink:type="simple">47.9030°N, 68.3503°W</named-content>, 30.V-15.VI.2011, 9–23.VIII.2011, M. Roy &amp; V. Webster, old-growth northern hardwood forest, Lindgren funnel traps (3, NBM, RWC). <bold>Sunbury Co.</bold>, Acadia Research Forest, <named-content xmlns:xlink="http://www.w3.org/1999/xlink" content-type="dwc:verbatimCoordinates" xlink:type="simple">45.9866°N, 66.3841°W</named-content>, 19–25.V.2009, 25.V-2.VI.2009, 24–30.VI.2009, R. Webster &amp; M.-A. Giguère, mature (110-year-old) red spruce forest with scattered red maple and balsam fir, Lindgren funnel traps (6, AFC). <bold>York Co.</bold>, Charters Settlement, <named-content xmlns:xlink="http://www.w3.org/1999/xlink" content-type="dwc:verbatimCoordinates" xlink:type="simple">45.8395°N, 66.7391°W</named-content>, 26.VII.2005, 11.VI.2007, R. P. Webster, mixed forest, u.v. light (4, RWC); same locality, habitat data, and collector but 23.IV.2008, collected during aerial flight between 15:00 to 18:00h (1, RWC); 15 km W of Tracy off Rt. 645, <named-content xmlns:xlink="http://www.w3.org/1999/xlink" content-type="dwc:verbatimCoordinates" xlink:type="simple">45.6848°N, 66.8821°W</named-content>, 8–15.VI.2009, 15–21.VI.2009, M.-A. Giguère, R. Webster, &amp; V. Webster, old red pine forest, Lindgren funnel traps (4, AFC); 14 km WSW of Tracy, S of Rt. 645, <named-content xmlns:xlink="http://www.w3.org/1999/xlink" content-type="dwc:verbatimCoordinates" xlink:type="simple">45.6741°N, 66.8661°W</named-content>, 26.IV-10.V.2010, 10–26.V.2010, 30.VI-13.VII.2010, R. Webster C. MacKay &amp; K. Burgess, old mixed forest with red and white spruce, red and white pine, balsam fir, eastern white cedar, red maple, and <italic><tp:taxon-name>Populus</tp:taxon-name></italic> sp., Lindgren funnel traps (5, AFC, RWC).</p></tp:treatment-sec><tp:treatment-sec sec-type="Collection and habitat data"><title>Collection and habitat data.</title><p>Adults were found in a mature hardwood forest with sugar maple (<italic><tp:taxon-name>Acer saccharum</tp:taxon-name></italic> Marsh.), American beech (<italic><tp:taxon-name>Fagus grandifolia</tp:taxon-name></italic> Ehrh.), white ash (<italic><tp:taxon-name>Fraxinus americana</tp:taxon-name></italic> L.), and butternut (<italic><tp:taxon-name>Juglans cinerea</tp:taxon-name></italic> L.), an old-growth northern hardwood forest with sugar maple and yellow birch (<italic><tp:taxon-name>Betula alleghaniensis</tp:taxon-name></italic> Britt.), an old silver maple (<italic><tp:taxon-name>Acer saccharinum</tp:taxon-name></italic> L.) swamp, an old-growth red pine forest, a mature red spruce (<italic><tp:taxon-name>Picea rubens</tp:taxon-name></italic> Sarg.) forest, an old eastern white cedar (<italic><tp:taxon-name>Thuja occidentalis</tp:taxon-name></italic> L.) swamp/forest, and old mixed forests. This species was captured in Lindgren funnel traps at all sites where these traps were used. Adults were also collected during an evening flight (between 15:00 and 18:00 h), and at an ultraviolet light. Adults were collected during April, May, June, July, and August.</p></tp:treatment-sec><tp:treatment-sec sec-type="Distribution"><title>Distribution in Canada and Alaska.</title><p>ON, QC, <bold>NB</bold> (<xref ref-type="bibr" rid="B10">Campbell 1991a</xref>). <xref ref-type="bibr" rid="B12">Casey (1898)</xref> used the number of antennal segments of the club to distinguish <italic><tp:taxon-name>Sphindus trinifer</tp:taxon-name></italic> <!--PageBreak-->(three-segmented club) from <italic><tp:taxon-name>Sphindus americanus</tp:taxon-name></italic> (two-segmented club) in his key to the American <italic><tp:taxon-name>Sphindus</tp:taxon-name></italic> species. However, <xref ref-type="bibr" rid="B14">Downie and Arnett (1996)</xref> and <xref ref-type="bibr" rid="B20">Majka (2010)</xref> used size and other characteristics such as color to separate <italic><tp:taxon-name>Sphindus americanus</tp:taxon-name></italic> (1.5 to 2.5 mm in length) from <italic><tp:taxon-name>Sphindus trinifer</tp:taxon-name></italic> (1.7 mm in length). These characteristics are variable in these two species and are, therefore, unreliable for use in distinguishing these species. The specimens reported above all possess a three-segmented club, a character of <italic><tp:taxon-name>Sphindus trinifer</tp:taxon-name></italic>. The adults from New Brunswick are, on average, larger (ranging from 1.7 to 2.0 mm in length) than the 1.7 mm given for the type specimen of <italic><tp:taxon-name>Sphindus trinifer</tp:taxon-name></italic> (from Toronto, Canada) in Casey’s original description. The specimens otherwise agree with the original description of <italic><tp:taxon-name>Sphindus trinifer</tp:taxon-name></italic>. Interestingly, <italic><tp:taxon-name>Sphindus americanus</tp:taxon-name></italic> was reported by <xref ref-type="bibr" rid="B20">Majka (2010)</xref> to be common and widespread in Nova Scotia. However, the specimen illustrated in his paper possesses a three-segmented club, a character of <italic><tp:taxon-name>Sphindus trinifer</tp:taxon-name></italic>. The Nova Scotia specimens should be re-examined to confirm their identity.</p><fig id="F3" position="float" orientation="portrait"><label>Map 3.</label><caption><p>Collection localities in New Brunswick, Canada of <italic><tp:taxon-name>Sphindus trinifer</tp:taxon-name></italic>.</p></caption><graphic xmlns:xlink="http://www.w3.org/1999/xlink" xlink:href="ZooKeys-179-169-g003.jpg" position="float" orientation="portrait" xlink:type="simple"/></fig></tp:treatment-sec><ref-list><ref id="B10"><mixed-citation xmlns:xlink="http://www.w3.org/1999/xlink" xlink:type="simple"><person-group><name name-style="western"><surname>Campbell</surname><given-names>JM</given-names></name></person-group> (<year>1991a</year>) <article-title>Family Sphindidae: dry-fungus beetles</article-title>. In: <person-group><name name-style="western"><surname>Bousquet</surname><given-names>Y</given-names></name></person-group> (<role>Ed</role>) <source>Checklist of Beetles of Canada and Alaska</source>. <publisher-name>Agriculture Canada, Research Branch</publisher-name>, <publisher-loc>Ottawa, Ontario</publisher-loc>, Publication 1861/E, <lpage>213</lpage>.</mixed-citation></ref><ref id="B12"><mixed-citation xmlns:xlink="http://www.w3.org/1999/xlink" xlink:type="simple"><person-group><name name-style="western"><surname>Casey</surname><given-names>TL</given-names></name></person-group> (<year>1898</year>)<article-title> Studies in the Ptinidae, Cioidae and Sphindidae of America.</article-title><source>Journal of the New York Entomological Society </source><volume>6</volume>: <fpage>61</fpage>-<lpage>93</lpage>.</mixed-citation></ref><ref id="B14"><mixed-citation xmlns:xlink="http://www.w3.org/1999/xlink" xlink:type="simple"><person-group><name name-style="western"><surname>Downie</surname><given-names>NM</given-names></name><name name-style="western"><surname>Arnett RH</surname><given-names>Jr</given-names></name></person-group> (<year>1996</year>) <source>The beetles of northeastern North America, Volumes 1 and 2.</source><publisher-name>Sandhill Crane Press</publisher-name>, <publisher-loc>Gainesville, Florida</publisher-loc>, <lpage>1721</lpage> pp.</mixed-citation></ref><ref id="B20"><mixed-citation xmlns:xlink="http://www.w3.org/1999/xlink" xlink:type="simple"><person-group><name name-style="western"><surname>Majka</surname><given-names>CG</given-names></name></person-group> (<year>2010</year>)<article-title> The Sphindidae (Coleoptera) of Nova Scotia, Canada.</article-title><source>Journal of the  Acadian Entomological Society </source><volume>6</volume>: <fpage>30</fpage>-<lpage>33</lpage>.</mixed-citation></ref></ref-list></tp:taxon-treatment>
