# Supplementary material for: New Coleoptera records from New Brunswick, Canada: Sphindidae, Erotylidae, Monotomidae, and Cryptophagidae
Source: Zookeys. 2012 Apr 4;(179):169–92. doi: 10.3897/zookeys.179.2466 (PMC3337060; doi:10.3897/zookeys.179.2466)
Supplement: XML Treatment for Dacne quadrimaculata [file zookeys.179.2466-treatment4.xml]

<!DOCTYPE tp:taxon-treatment
  PUBLIC "-//TaxonX//DTD Taxonomic Treatment Publishing DTD v0 20100105//EN" "tax-treatment-NSO.dtd">
<tp:taxon-treatment xmlns:tp="http://www.plazi.org/taxpub"><tp:treatment-meta><mixed-citation publication-type="journal"><person-group><name><surname>Webster</surname><given-names>Reginald P.</given-names></name><name><surname>Sweeney</surname><given-names>Jon D.</given-names></name><name><surname>DeMerchant</surname><given-names>Ian</given-names></name></person-group><article-title>New Coleoptera records from New Brunswick, Canada: Sphindidae, Erotylidae, Monotomidae, and Cryptophagidae</article-title><source>Zookeys</source><day>4</day><month>4</month><year>2012</year><volume>2012</volume><issue>179</issue><fpage>169</fpage><lpage>192</lpage><pub-id pub-id-type="doi">10.3897/zookeys.179.2466</pub-id></mixed-citation></tp:treatment-meta><tp:nomenclature><tp:taxon-name>
                            <tp:taxon-name-part taxon-name-part-type="genus">Dacne</tp:taxon-name-part>
                            <tp:taxon-name-part taxon-name-part-type="species">quadrimaculata</tp:taxon-name-part>
                        <object-id xmlns:xlink="http://www.w3.org/1999/xlink" xlink:type="simple">http://species-id.net/wiki/Dacne_quadrimaculata</object-id>
								</tp:taxon-name><tp:taxon-authority>(Say, 1835)</tp:taxon-authority><xref ref-type="fig" rid="F4">Map 4</xref></tp:nomenclature><tp:treatment-sec sec-type="Material examined"><title>Material examined.</title><p><bold>New Brunswick, Carleton Co.</bold>, Jackson Falls, Bell Forest, <named-content xmlns:xlink="http://www.w3.org/1999/xlink" content-type="dwc:verbatimCoordinates" xlink:type="simple">46.2200°N, 67.7231°W</named-content>, 28.VI.2005, R. P. Webster, mature hardwood forest, u.v. <!--PageBreak-->light (1, RWC); same locality and habitat data but 12–19.VI.2008, R. P. Webster, Lindgren funnel traps (2, RWC); Meduxnekeag Valley Nature Preserve, <named-content xmlns:xlink="http://www.w3.org/1999/xlink" content-type="dwc:verbatimCoordinates" xlink:type="simple">46.1907°N, 67.6740°W</named-content>, 20.VI.2006, R. P. Webster, mixed forest, in partially dried <italic><tp:taxon-name>Pleurotus</tp:taxon-name></italic> species on dead standing trembling aspen (2, RWC); same locality but <named-content xmlns:xlink="http://www.w3.org/1999/xlink" content-type="dwc:verbatimCoordinates" xlink:type="simple">46.1877°N, 67.6717°W</named-content>, 2.IX.2008, R. P. Webster, hardwood forest, on slightly dried <italic><tp:taxon-name>Climacodon septentrionale</tp:taxon-name></italic> on sugar maple (4, RWC). <bold>Sunbury Co.</bold>, Burton near Sunpoke Lake, <named-content xmlns:xlink="http://www.w3.org/1999/xlink" content-type="dwc:verbatimCoordinates" xlink:type="simple">45.7658°N, 66.5546°W</named-content>, 20.VI.2007, R. P. Webster, red oak and red maple forest, on slightly dried <italic><tp:taxon-name>Pleurotus</tp:taxon-name></italic> sp. on dead standing poplar (1, RWC).</p></tp:treatment-sec><tp:treatment-sec sec-type=" Collection and habitat data"><title> Collection and habitat data.</title><p>In New Brunswick, adults of this species were collected in a mature hardwood forest with American beech, sugar maple, and ash, mixed forests, and an old red oak forest. Most individuals were collected from partially dried <italic><tp:taxon-name>Pleurotus</tp:taxon-name></italic> sp. on dead standing <italic><tp:taxon-name>Populus</tp:taxon-name></italic> sp. and on a slightly dried <italic><tp:taxon-name>Climacodon septentrionale</tp:taxon-name></italic> (Fr.) Kar. on a dead standing sugar maple. A few adults were also captured in Lindgren funnel traps and at an ultraviolet light. <xref ref-type="bibr" rid="B26">Skelley et al. (1991)</xref> reported that larvae of this species feed in a variety of hard and soft basidiomycete bracket fungi, including <italic><tp:taxon-name>Pleurotus</tp:taxon-name></italic> sp. In New Brunswick, adults were collected during June and September.</p></tp:treatment-sec><tp:treatment-sec sec-type="Distribution"><title>Distribution in Canada and Alaska.</title><p>MB, ON, QC, <bold>NB</bold>, NS (<xref ref-type="bibr" rid="B11">Campbell 1991b</xref>; <xref ref-type="bibr" rid="B19">Majka 2007</xref>).</p><fig id="F4" position="float" orientation="portrait"><label>Map 4.</label><caption><p>Collection localities in New Brunswick, Canada of <italic><tp:taxon-name>Dacne quadrimaculata</tp:taxon-name></italic></p></caption><graphic xmlns:xlink="http://www.w3.org/1999/xlink" xlink:href="ZooKeys-179-169-g004.jpg" position="float" orientation="portrait" xlink:type="simple"/></fig></tp:treatment-sec><ref-list><ref id="B26"><mixed-citation xmlns:xlink="http://www.w3.org/1999/xlink" xlink:type="simple"><person-group><name name-style="western"><surname>Skelley</surname><given-names>PE</given-names></name><name name-style="western"><surname>Goodrich</surname><given-names>MA</given-names></name><name name-style="western"><surname>Leschen</surname><given-names>RAB</given-names></name></person-group> (<year>1991</year>)<article-title> Fungal host records for the Erotylidae (Coleoptera: Cucujoidea) of America north of Mexico.</article-title><source>Entomological News </source><volume>102</volume>: <fpage>57</fpage>-<lpage>72</lpage>.</mixed-citation></ref><ref id="B11"><mixed-citation xmlns:xlink="http://www.w3.org/1999/xlink" xlink:type="simple"><person-group><name name-style="western"><surname>Campbell</surname><given-names>JM</given-names></name></person-group> (<year>1991b</year>) <article-title>Family Erotylidae: pleasing fungus beetles</article-title>. In: <person-group><name name-style="western"><surname>Bousquet</surname><given-names>Y</given-names></name></person-group> (<role>Ed</role>) <source>Checklist of Beetles of Canada and Alaska</source>. <publisher-name>Agriculture Canada, Research Branch</publisher-name>, <publisher-loc>Ottawa, Ontario</publisher-loc>, Publication 1861/E, <fpage>225</fpage>–<lpage>226</lpage>.</mixed-citation></ref><ref id="B19"><mixed-citation xmlns:xlink="http://www.w3.org/1999/xlink" xlink:type="simple"><person-group><name name-style="western"><surname>Majka</surname><given-names>CG</given-names></name></person-group> (<year>2007</year>)<article-title> The Erotylidae and Endomychidae (Coleoptera: Cucujoidea) of the Maritime provinces of Canada: new records, zoogeography, and observations on beetle–fungi relationships and forest health.</article-title><source>Zootaxa </source><volume>1546</volume>: <fpage>39</fpage>-<lpage>50</lpage>.</mixed-citation></ref></ref-list></tp:taxon-treatment>
