# Supplementary material for: New Coleoptera records from New Brunswick, Canada: Sphindidae, Erotylidae, Monotomidae, and Cryptophagidae
Source: Zookeys. 2012 Apr 4;(179):169–92. doi: 10.3897/zookeys.179.2466 (PMC3337060; doi:10.3897/zookeys.179.2466)
Supplement: XML Treatment for Triplax macra [file zookeys.179.2466-treatment5.xml]

<!DOCTYPE tp:taxon-treatment
  PUBLIC "-//TaxonX//DTD Taxonomic Treatment Publishing DTD v0 20100105//EN" "tax-treatment-NSO.dtd">
<tp:taxon-treatment xmlns:tp="http://www.plazi.org/taxpub"><tp:treatment-meta><mixed-citation publication-type="journal"><person-group><name><surname>Webster</surname><given-names>Reginald P.</given-names></name><name><surname>Sweeney</surname><given-names>Jon D.</given-names></name><name><surname>DeMerchant</surname><given-names>Ian</given-names></name></person-group><article-title>New Coleoptera records from New Brunswick, Canada: Sphindidae, Erotylidae, Monotomidae, and Cryptophagidae</article-title><source>Zookeys</source><day>4</day><month>4</month><year>2012</year><volume>2012</volume><issue>179</issue><fpage>169</fpage><lpage>192</lpage><pub-id pub-id-type="doi">10.3897/zookeys.179.2466</pub-id></mixed-citation></tp:treatment-meta><tp:nomenclature><tp:taxon-name>
                            <tp:taxon-name-part taxon-name-part-type="genus">Triplax</tp:taxon-name-part>
                            <tp:taxon-name-part taxon-name-part-type="species">macra</tp:taxon-name-part>
                        <object-id xmlns:xlink="http://www.w3.org/1999/xlink" xlink:type="simple">http://species-id.net/wiki/Triplax_macra</object-id>
								</tp:taxon-name><tp:taxon-authority>LeConte 1854</tp:taxon-authority><xref ref-type="fig" rid="F5">Map 5</xref></tp:nomenclature><tp:treatment-sec sec-type="Material examined"><title>Material examined.</title><p><bold>New Brunswick, Carleton Co.</bold>, Jackson Falls, Bell Forest, <named-content xmlns:xlink="http://www.w3.org/1999/xlink" content-type="dwc:verbatimCoordinates" xlink:type="simple">46.2200°N, 67.7231°W</named-content>, 28.VII.2008, 18.VIII.2008, 20.IX.2008, mature hardwood forest, in <italic><tp:taxon-name>Hapalophilus nitulans</tp:taxon-name></italic> (a fleshy polypore fungus) (18, NBM, RWC); same locality and forest type but 12–19.VI.2008, 12–19.VII.2008, R. P. Webster, Lindgren funnel traps (2, AFC); same locality and habitat data but 21–28.VI.2009, Webster &amp; M.-A. Giguère, Lindgren funnel traps (2, AFC). <bold>Queens Co.</bold>, Cranberry Lake P.N.A., <named-content xmlns:xlink="http://www.w3.org/1999/xlink" content-type="dwc:verbatimCoordinates" xlink:type="simple">46.1125°N, 65.6075°W</named-content>, 13–20.VII.2011, M. Roy &amp; V. Webster, old red oak forest, Lindgren funnel trap (1, NBM). <bold>Restigouche, Co.</bold>, Dionne Brook P.N.A., <named-content xmlns:xlink="http://www.w3.org/1999/xlink" content-type="dwc:verbatimCoordinates" xlink:type="simple">47.9030°N, 68.3503°W</named-content>, 30.V-15.VI.2011, M. Roy &amp; V. Webster, old-growth northern hardwood forest, Lindgren funnel traps (4, AFC, NBM); same locality and collectors but <named-content xmlns:xlink="http://www.w3.org/1999/xlink" content-type="dwc:verbatimCoordinates" xlink:type="simple">47.9064°N, 68.3441°W</named-content>, 31.V-15.VI.2011, 27.VI–14.VII.2011, old-growth northern hardwood forest, Lindgren funnel traps (2, NBM, RWC). <bold>York Co.</bold>, 15 km W of Tracy off Rt. 645, <named-content xmlns:xlink="http://www.w3.org/1999/xlink" content-type="dwc:verbatimCoordinates" xlink:type="simple">45.6848°N, 66.8821°W</named-content>, 10–30.VIII.2010, R. Webster &amp; K. Burgess, old red pine forest, Lindgren funnel trap (1, AFC)</p></tp:treatment-sec><tp:treatment-sec sec-type="Collection and habitat data"><title>Collection and habitat data.</title><p>A long series of adults of <italic><tp:taxon-name>Triplax macra</tp:taxon-name></italic> were collected from <italic><tp:taxon-name>Hapalophilus nitulans</tp:taxon-name></italic> (Fr.) Kar. (a fleshy polypore fungus) in a mature<!--PageBreak--> hardwood forest. Additional adults were captured in Lindgren funnel traps at this same site and from funnel traps deployed in an old red pine forest, an old red oak forest, an old-growth northern hardwood forest, and an old-growth white spruce (<italic><tp:taxon-name>Picea glauca</tp:taxon-name></italic> (Moench) Voss) and balsam fir (<italic><tp:taxon-name>Abies balsamea</tp:taxon-name></italic> (L.) Mill.) forest. Adults were captured during July, August, and September. <xref ref-type="bibr" rid="B26">Skelley et al. (1991)</xref> reported this species from two <italic><tp:taxon-name>Inonotus</tp:taxon-name></italic> sp. and <italic><tp:taxon-name>Pleurotus ostreatus</tp:taxon-name></italic> Fr.</p></tp:treatment-sec><tp:treatment-sec sec-type="Distribution"><title>Distribution in Canada and Alaska.</title><p>MB, ON, QC, <bold>NB</bold>, NS (<xref ref-type="bibr" rid="B11">Campbell 1991b</xref>; <xref ref-type="bibr" rid="B19">Majka 2007</xref>).</p><fig id="F5" position="float" orientation="portrait"><label>Map 5.</label><caption><p>Collection localities in New Brunswick, Canada of <italic><tp:taxon-name>Triplax macra</tp:taxon-name></italic>.</p></caption><graphic xmlns:xlink="http://www.w3.org/1999/xlink" xlink:href="ZooKeys-179-169-g005.jpg" position="float" orientation="portrait" xlink:type="simple"/></fig></tp:treatment-sec><ref-list><ref id="B26"><mixed-citation xmlns:xlink="http://www.w3.org/1999/xlink" xlink:type="simple"><person-group><name name-style="western"><surname>Skelley</surname><given-names>PE</given-names></name><name name-style="western"><surname>Goodrich</surname><given-names>MA</given-names></name><name name-style="western"><surname>Leschen</surname><given-names>RAB</given-names></name></person-group> (<year>1991</year>)<article-title> Fungal host records for the Erotylidae (Coleoptera: Cucujoidea) of America north of Mexico.</article-title><source>Entomological News </source><volume>102</volume>: <fpage>57</fpage>-<lpage>72</lpage>.</mixed-citation></ref><ref id="B11"><mixed-citation xmlns:xlink="http://www.w3.org/1999/xlink" xlink:type="simple"><person-group><name name-style="western"><surname>Campbell</surname><given-names>JM</given-names></name></person-group> (<year>1991b</year>) <article-title>Family Erotylidae: pleasing fungus beetles</article-title>. In: <person-group><name name-style="western"><surname>Bousquet</surname><given-names>Y</given-names></name></person-group> (<role>Ed</role>) <source>Checklist of Beetles of Canada and Alaska</source>. <publisher-name>Agriculture Canada, Research Branch</publisher-name>, <publisher-loc>Ottawa, Ontario</publisher-loc>, Publication 1861/E, <fpage>225</fpage>–<lpage>226</lpage>.</mixed-citation></ref><ref id="B19"><mixed-citation xmlns:xlink="http://www.w3.org/1999/xlink" xlink:type="simple"><person-group><name name-style="western"><surname>Majka</surname><given-names>CG</given-names></name></person-group> (<year>2007</year>)<article-title> The Erotylidae and Endomychidae (Coleoptera: Cucujoidea) of the Maritime provinces of Canada: new records, zoogeography, and observations on beetle–fungi relationships and forest health.</article-title><source>Zootaxa </source><volume>1546</volume>: <fpage>39</fpage>-<lpage>50</lpage>.</mixed-citation></ref></ref-list></tp:taxon-treatment>
