# Supplementary material for: New Coleoptera records from New Brunswick, Canada: Sphindidae, Erotylidae, Monotomidae, and Cryptophagidae
Source: Zookeys. 2012 Apr 4;(179):169–92. doi: 10.3897/zookeys.179.2466 (PMC3337060; doi:10.3897/zookeys.179.2466)
Supplement: XML Treatment for Tritoma pulchra [file zookeys.179.2466-treatment7.xml]

<!DOCTYPE tp:taxon-treatment
  PUBLIC "-//TaxonX//DTD Taxonomic Treatment Publishing DTD v0 20100105//EN" "tax-treatment-NSO.dtd">
<tp:taxon-treatment xmlns:tp="http://www.plazi.org/taxpub"><tp:treatment-meta><mixed-citation publication-type="journal"><person-group><name><surname>Webster</surname><given-names>Reginald P.</given-names></name><name><surname>Sweeney</surname><given-names>Jon D.</given-names></name><name><surname>DeMerchant</surname><given-names>Ian</given-names></name></person-group><article-title>New Coleoptera records from New Brunswick, Canada: Sphindidae, Erotylidae, Monotomidae, and Cryptophagidae</article-title><source>Zookeys</source><day>4</day><month>4</month><year>2012</year><volume>2012</volume><issue>179</issue><fpage>169</fpage><lpage>192</lpage><pub-id pub-id-type="doi">10.3897/zookeys.179.2466</pub-id></mixed-citation></tp:treatment-meta><tp:nomenclature><tp:taxon-name>
                            <tp:taxon-name-part taxon-name-part-type="genus">Tritoma</tp:taxon-name-part>
                            <tp:taxon-name-part taxon-name-part-type="species">pulchra</tp:taxon-name-part>
                        <object-id xmlns:xlink="http://www.w3.org/1999/xlink" xlink:type="simple">http://species-id.net/wiki/Tritoma_pulchra</object-id>
								</tp:taxon-name><tp:taxon-authority>Say, 1826</tp:taxon-authority><xref ref-type="fig" rid="F7">Map 7</xref></tp:nomenclature><tp:treatment-sec sec-type="Material examined"><title>Material examined.</title><p><bold>New Brunswick, Carleton Co.</bold>, Jackson Falls, “Bell Forest”, <named-content xmlns:xlink="http://www.w3.org/1999/xlink" content-type="dwc:verbatimCoordinates" xlink:type="simple">46.2210°N, 67.7210°W</named-content>, 12.VII.2004, K. Bredin, J. Edsall, &amp; R. Webster, mature mixed forest, sweeping foliage (1, RWC); same locality but <named-content xmlns:xlink="http://www.w3.org/1999/xlink" content-type="dwc:verbatimCoordinates" xlink:type="simple">46.2200°N, 67.7231°W</named-content>, 27.VI–5.VII.2008, R. P. Webster, mature hardwood forest, Lindgren funnel trap (1, AFC); same locality and habitat data but 1–8.VI.2009, 8–16.VI.2009, 21–28.VI.2009, 19–31.VII.2009, 31.VII–7.VIII.2009, 7–12.VIII.2009, Webster &amp; M.-A. Giguère, Lindgren funnel traps (6, AFC); Meduxnekeag Valley Nature Preserve, <named-content xmlns:xlink="http://www.w3.org/1999/xlink" content-type="dwc:verbatimCoordinates" xlink:type="simple">46.1907°N, 67.6740°W</named-content>, 8.VIII.2006, R. P. Webster, mixed forest, in slightly decayed polypore fungus on log (5, RWC); Hartland, Becaguimec Island (in Saint John River), <named-content xmlns:xlink="http://www.w3.org/1999/xlink" content-type="dwc:verbatimCoordinates" xlink:type="simple">46.3106°N, 67.5372°W</named-content>, 16.IX.2006, R. P. Webster, hardwood forest, in fleshy polypore fungi on dead standing <italic><tp:taxon-name>Populus</tp:taxon-name></italic> sp. (4, NBM, RWC). <bold>Charlotte Co.</bold>, 10 km NW of New River Beach, <named-content xmlns:xlink="http://www.w3.org/1999/xlink" content-type="dwc:verbatimCoordinates" xlink:type="simple">45.2110°N, 66.6170°W</named-content>, 26.VII-10.VIII.2010, R. Webster &amp; C. MacKay, old growth eastern white cedar forest, Lindgren funnel trap (1, AFC). <bold>Northumberland Co.</bold>, Goodfellow Brook P.N.A. , <named-content xmlns:xlink="http://www.w3.org/1999/xlink" content-type="dwc:verbatimCoordinates" xlink:type="simple">46.8943°N, 65.3796°W</named-content>, 23.V.2007, R. P. Webster, old growth eastern white cedar swamp, in litter with grasses and moss on hummock near water (1, RWC). <bold>Queens Co.</bold>, Cranberry Lake P.N.A., <named-content xmlns:xlink="http://www.w3.org/1999/xlink" content-type="dwc:verbatimCoordinates" xlink:type="simple">46.1125°N, 65.6075°W</named-content>, 18–25.VI.2009, 25.VI–1.VII.2009, <!--PageBreak-->21–28.VII.2009, 28.VII-6.VIII.2009, R. Webster &amp; M.-A. Giguère, mature red oak forest, Lindgren funnel traps (5, AFC). <bold>Restigouche, Co.</bold>, Dionne Brook P.N.A., <named-content xmlns:xlink="http://www.w3.org/1999/xlink" content-type="dwc:verbatimCoordinates" xlink:type="simple">47.9064°N, 68.3441°W</named-content>, 15–27.VI.2011, M. Roy &amp; V. Webster, old-growth white spruce and balsam fir forest, Lindgren funnel trap (1, NBM). <bold>Sunbury Co.</bold>, Acadia Research Forest, <named-content xmlns:xlink="http://www.w3.org/1999/xlink" content-type="dwc:verbatimCoordinates" xlink:type="simple">45.9866°N, 66.3841°W</named-content>, 13–21.VII.2009, 21–29.VII.2009,<!--PageBreak--> 29.VII-4.VIII.2009, R. Webster &amp; M.-A. Giguère, mature (110 year-old) red spruce forest with scattered red maple and balsam fir, Lindgren funnel trap (5, AFC). <bold>York Co.</bold>, Charters Settlement, <named-content xmlns:xlink="http://www.w3.org/1999/xlink" content-type="dwc:verbatimCoordinates" xlink:type="simple">45.8286°N, 66.7365°W</named-content>, 13–17.VII.2008, R. P. Webster, mature mixed forest, Lindgren funnel trap (1, NBM); Rt. 645 at Beaver Brook, <named-content xmlns:xlink="http://www.w3.org/1999/xlink" content-type="dwc:verbatimCoordinates" xlink:type="simple">45.6860°N, 66.8668°W</named-content>, 13.VIII.2008, R. P. Webster, sedge marsh, on flowers of <italic><tp:taxon-name>Spiraea alba</tp:taxon-name></italic> (1, NBM); 15 km W of Tracy off Rt. 645, <named-content xmlns:xlink="http://www.w3.org/1999/xlink" content-type="dwc:verbatimCoordinates" xlink:type="simple">45.6848°N, 66.8821°W</named-content>, 7–14.VII.2009, R. Webster &amp; M.-A. Giguère, old red pine forest, Lindgren funnel trap (1, AFC); 14 km WSW of Tracy, S of Rt. 645, <named-content xmlns:xlink="http://www.w3.org/1999/xlink" content-type="dwc:verbatimCoordinates" xlink:type="simple">45.6741°N, 66.8661°W</named-content>, 26.V–2.VI.2010, 16–30.VI.2010, R. Webster &amp; C. MacKay, old mixed forest with red and white spruce, red and white pine, balsam fir, eastern white cedar, red maple, and <italic><tp:taxon-name>Populus</tp:taxon-name></italic> sp., Lindgren funnel traps (2, AFC).</p></tp:treatment-sec><tp:treatment-sec sec-type="Collection and habitat data"><title>Collection and habitat data.</title><p>In New Brunswick, <italic><tp:taxon-name>Tritoma pulchra</tp:taxon-name></italic> was found in a variety of forest types, such as mature hardwood forests, an old red oak forest, mixed forests, an old red spruce forest, an old red pine forest, an old-growth white spruce and balsam fir forest, and old-growth eastern white cedar forests. Most adults were collected from soft polypore fungi on logs and dead standing trees or captured in Lindgren funnel traps. A few individuals were collected by sweeping vegetation or sifting litter. One adult was found on flowers of meadow sweet (<italic><tp:taxon-name>Spiraea alba</tp:taxon-name></italic> Du Roi) in a sedge marsh. Adults were collected during June, July, August, and September.</p></tp:treatment-sec><tp:treatment-sec sec-type="Distribution"><title>Distribution in Canada and Alaska.</title><p>ON, QC, <bold>NB</bold>, NS (<xref ref-type="bibr" rid="B11">Campbell 1991b</xref>).</p><fig id="F7" position="float" orientation="portrait"><label>Map 7.</label><caption><p>Collection localities in New Brunswick, Canada of <italic><tp:taxon-name>Tritoma pulchra</tp:taxon-name></italic>.</p></caption><graphic xmlns:xlink="http://www.w3.org/1999/xlink" xlink:href="ZooKeys-179-169-g007.jpg" position="float" orientation="portrait" xlink:type="simple"/></fig></tp:treatment-sec><ref-list><ref id="B11"><mixed-citation xmlns:xlink="http://www.w3.org/1999/xlink" xlink:type="simple"><person-group><name name-style="western"><surname>Campbell</surname><given-names>JM</given-names></name></person-group> (<year>1991b</year>) <article-title>Family Erotylidae: pleasing fungus beetles</article-title>. In: <person-group><name name-style="western"><surname>Bousquet</surname><given-names>Y</given-names></name></person-group> (<role>Ed</role>) <source>Checklist of Beetles of Canada and Alaska</source>. <publisher-name>Agriculture Canada, Research Branch</publisher-name>, <publisher-loc>Ottawa, Ontario</publisher-loc>, Publication 1861/E, <fpage>225</fpage>–<lpage>226</lpage>.</mixed-citation></ref></ref-list></tp:taxon-treatment>
