# Supplementary material for: New Coleoptera records from New Brunswick, Canada: Sphindidae, Erotylidae, Monotomidae, and Cryptophagidae
Source: Zookeys. 2012 Apr 4;(179):169–92. doi: 10.3897/zookeys.179.2466 (PMC3337060; doi:10.3897/zookeys.179.2466)
Supplement: XML Treatment for Rhizophagus dimidiatus [file zookeys.179.2466-treatment9.xml]

<!DOCTYPE tp:taxon-treatment
  PUBLIC "-//TaxonX//DTD Taxonomic Treatment Publishing DTD v0 20100105//EN" "tax-treatment-NSO.dtd">
<tp:taxon-treatment xmlns:tp="http://www.plazi.org/taxpub"><tp:treatment-meta><mixed-citation publication-type="journal"><person-group><name><surname>Webster</surname><given-names>Reginald P.</given-names></name><name><surname>Sweeney</surname><given-names>Jon D.</given-names></name><name><surname>DeMerchant</surname><given-names>Ian</given-names></name></person-group><article-title>New Coleoptera records from New Brunswick, Canada: Sphindidae, Erotylidae, Monotomidae, and Cryptophagidae</article-title><source>Zookeys</source><day>4</day><month>4</month><year>2012</year><volume>2012</volume><issue>179</issue><fpage>169</fpage><lpage>192</lpage><pub-id pub-id-type="doi">10.3897/zookeys.179.2466</pub-id></mixed-citation></tp:treatment-meta><tp:nomenclature><tp:taxon-name>
                            <tp:taxon-name-part taxon-name-part-type="genus">Rhizophagus</tp:taxon-name-part>
                            <tp:taxon-name-part taxon-name-part-type="species">dimidiatus</tp:taxon-name-part>
                        <object-id xmlns:xlink="http://www.w3.org/1999/xlink" xlink:type="simple">http://species-id.net/wiki/Rhizophagus_dimidiatus</object-id>
								</tp:taxon-name><tp:taxon-authority>Mannerheim, 1843</tp:taxon-authority><xref ref-type="fig" rid="F9">Map 9</xref></tp:nomenclature><tp:treatment-sec sec-type="Material examined"><title>Material examined.</title><p><bold>Additional New Brunswick records. Carleton Co.</bold>, Jackson Falls, Bell Forest, <named-content xmlns:xlink="http://www.w3.org/1999/xlink" content-type="dwc:verbatimCoordinates" xlink:type="simple">46.2200°N, 67.7231°W</named-content>, 6.V.2007, 7.VI.2007, R. P. Webster, mature hardwood forest, on fleshy polypore (bracket) fungi on dead standing beech (2, RWC); same locality but 4–12.VI.2008, 12–19.VI.2008, 27.VI-5.VII.2008, R. P. Webster, mature hardwood forest, Lindgren funnel traps (8, AFC, RWC); same locality and habitat data but 20–26.V.2009, 1–8.VI.2009, 16–21.VI.2009, 21–28.VI.2009, Webster &amp; M.-A. Giguère, Lindgren funnel traps (4, AFC, RWC). <bold>Queens Co.</bold>, Cranberry Lake P.N.A, <named-content xmlns:xlink="http://www.w3.org/1999/xlink" content-type="dwc:verbatimCoordinates" xlink:type="simple">46.1125°N, 65.6075°W</named-content>, 5–11.VI.2009, 11–18.VI.2009, 18–25.VI.2009, 25.VI–1.VII.2009, R. Webster &amp; M.-A. Giguère, old red oak forest, Lindgren funnel traps (11, AFC). <bold>Restigouche Co.</bold>, Dionne Brook P.N.A., <named-content xmlns:xlink="http://www.w3.org/1999/xlink" content-type="dwc:verbatimCoordinates" xlink:type="simple">47.9030°N, 68.3503°W</named-content>, 30.V–15.VI.2011, M. Roy &amp; V. Webster, old-growth northern hardwood forest, Lindgren funnel traps (2, AFC, NBM); same locality and collectors but <named-content xmlns:xlink="http://www.w3.org/1999/xlink" content-type="dwc:verbatimCoordinates" xlink:type="simple">47.9064°N, 68.3441°W</named-content>, 31.V–15.VI.2011, 27.VI–14.VII.2011, old-growth white spruce and balsam fir forest, Lindgren funnel traps (2, AFC, NBM). <bold>Sunbury Co.</bold>, Acadia Research Forest, <named-content xmlns:xlink="http://www.w3.org/1999/xlink" content-type="dwc:verbatimCoordinates" xlink:type="simple">45.9866°N, 66.3841°W</named-content>, 2–9.VI.2009, 24–30.VI.2009, R. Webster &amp; M.-A. Giguère, mature (110-year-old) red spruce forest with scattered red maple and balsam fir, Lindgren funnel traps (2, AFC). <bold>York Co.</bold>, Charters Settlement, <named-content xmlns:xlink="http://www.w3.org/1999/xlink" content-type="dwc:verbatimCoordinates" xlink:type="simple">45.8286°N, 66.7365°W</named-content>, 6.VI.2007, R. P. Webster, mature red spruce and red maple forest, under scolytid infested bark of red spruce (2, RWC); 15 km W of Tracy off Rt. 645, <named-content xmlns:xlink="http://www.w3.org/1999/xlink" content-type="dwc:verbatimCoordinates" xlink:type="simple">45.6848°N, 66.8821°W</named-content>, 8–15.VI.2009, 15–21.VI.2009, 20–29.VII.2009, R. Webster &amp; M.-A. Giguère, old red pine forest, Lindgren funnel traps (4, AFC); 14 km WSW of Tracy, S of Rt. 645, <named-content xmlns:xlink="http://www.w3.org/1999/xlink" content-type="dwc:verbatimCoordinates" xlink:type="simple">45.6741°N, 66.8661°W</named-content>, 10–26.V.2010, R. Webster &amp; C. MacKay, old mixed forest with red and white spruce, red and white pine, balsam fir, eastern white cedar, red maple, and <italic><tp:taxon-name>Populus</tp:taxon-name></italic> sp., Lindgren funnel trap (1, AFC).</p></tp:treatment-sec><tp:treatment-sec sec-type="Collection and habitat data"><title>Collection and habitat data.</title><p>Most adults from New Brunswick were captured in Lindgren funnel traps. This species occurred in various forest types, including mature hardwood forests, an old-growth northern hardwood forest, an old red oak forest, old mixed forests, an old red pine forest, and an old-growth white spruce and balsam fir forest. Specimens with specific habitat data were collected from under scolytine-infested bark of red spruce and on fleshy polypore (bracket) fungi on dead standing American beech trees. <xref ref-type="bibr" rid="B4">Bousquet (1990)</xref> reported this species from under bark of deciduous (<italic><tp:taxon-name>Acer</tp:taxon-name></italic> sp., <italic><tp:taxon-name>Betula</tp:taxon-name></italic> sp., <italic><tp:taxon-name>Fagus</tp:taxon-name></italic> sp.) and coniferous (<italic><tp:taxon-name>Pinus</tp:taxon-name></italic> sp., <italic><tp:taxon-name>Larix</tp:taxon-name></italic> sp., <italic><tp:taxon-name>Picea</tp:taxon-name></italic> sp.) trees in eastern North America. Adults were collected during May, June, and July in New Brunswick.<!--PageBreak--></p></tp:treatment-sec><tp:treatment-sec sec-type="Distribution"><title>Distribution in Canada and Alaska.</title><p>AK, YK, BC, AB, ON, QC, NB, NS, NF (<xref ref-type="bibr" rid="B4">Bousquet 1990</xref>; <xref ref-type="bibr" rid="B21">Majka and Bousquet 2010</xref>). <italic><tp:taxon-name>Rhizophagus dimidiatus</tp:taxon-name></italic> was first reported from New Brunswick by <xref ref-type="bibr" rid="B21">Majka and Bousquet (2010)</xref> on the basis of one specimen from Chatham, Northumberland Co., collected by P. Kaanar (in CNC). This species is widespread and common in New Brunswick.</p><fig id="F9" position="float" orientation="portrait"><label>Map 9.</label><caption><p>Collection localities in New Brunswick, Canada of <italic><tp:taxon-name>Rhizophagus dimidiatus</tp:taxon-name></italic>.</p></caption><graphic xmlns:xlink="http://www.w3.org/1999/xlink" xlink:href="ZooKeys-179-169-g009.jpg" position="float" orientation="portrait" xlink:type="simple"/></fig></tp:treatment-sec><ref-list><ref id="B4"><mixed-citation xmlns:xlink="http://www.w3.org/1999/xlink" xlink:type="simple"><person-group><name name-style="western"><surname>Bousquet</surname><given-names>Y</given-names></name></person-group> (<year>1990</year>)<article-title> A review of the North American species of <italic>Rhizophagus</italic> Herbst and revision of the Nearctic members of the subgenus <italic>Anomophagus</italic> Reitter (Coleoptera: Rhizophagidae).</article-title><source>The Canadian Entomologist </source><volume>122</volume>: <fpage>131</fpage>-<lpage>171</lpage>. doi: <ext-link ext-link-type="uri" xlink:href="http://dx.doi.org/10.4039/Ent122131-1" xlink:type="simple">10.4039/Ent122131-1</ext-link></mixed-citation></ref><ref id="B21"><mixed-citation xmlns:xlink="http://www.w3.org/1999/xlink" xlink:type="simple"><person-group><name name-style="western"><surname>Majka</surname><given-names>CG</given-names></name><name name-style="western"><surname>Bousquet</surname><given-names>Y</given-names></name></person-group> (<year>2010</year>)<article-title> Monotomidae (Coleoptera) of the Maritime provinces of Canada.</article-title><source>Journal of the Acadian Entomological Society </source><volume>6</volume>: <fpage>1</fpage>-<lpage>8</lpage>.</mixed-citation></ref></ref-list></tp:taxon-treatment>
