# Supplementary material for: New Coleoptera records from New Brunswick, Canada: Sphindidae, Erotylidae, Monotomidae, and Cryptophagidae
Source: Zookeys. 2012 Apr 4;(179):169–92. doi: 10.3897/zookeys.179.2466 (PMC3337060; doi:10.3897/zookeys.179.2466)
Supplement: XML Treatment for Rhizophagus minutus rotundicollis [file zookeys.179.2466-treatment10.xml]

<!DOCTYPE tp:taxon-treatment
  PUBLIC "-//TaxonX//DTD Taxonomic Treatment Publishing DTD v0 20100105//EN" "tax-treatment-NSO.dtd">
<tp:taxon-treatment xmlns:tp="http://www.plazi.org/taxpub"><tp:treatment-meta><mixed-citation publication-type="journal"><person-group><name><surname>Webster</surname><given-names>Reginald P.</given-names></name><name><surname>Sweeney</surname><given-names>Jon D.</given-names></name><name><surname>DeMerchant</surname><given-names>Ian</given-names></name></person-group><article-title>New Coleoptera records from New Brunswick, Canada: Sphindidae, Erotylidae, Monotomidae, and Cryptophagidae</article-title><source>Zookeys</source><day>4</day><month>4</month><year>2012</year><volume>2012</volume><issue>179</issue><fpage>169</fpage><lpage>192</lpage><pub-id pub-id-type="doi">10.3897/zookeys.179.2466</pub-id></mixed-citation></tp:treatment-meta><tp:nomenclature><tp:taxon-name>
                            <tp:taxon-name-part taxon-name-part-type="genus">Rhizophagus</tp:taxon-name-part>
                            <tp:taxon-name-part taxon-name-part-type="species">minutus</tp:taxon-name-part>
                            <tp:taxon-name-part taxon-name-part-type="subspecies">rotundicollis</tp:taxon-name-part>
                        <object-id xmlns:xlink="http://www.w3.org/1999/xlink" xlink:type="simple">http://species-id.net/wiki/Rhizophagus_minutus_rotundicollis</object-id>
								</tp:taxon-name><tp:taxon-authority>Bousquet, 1990</tp:taxon-authority><xref ref-type="fig" rid="F10">Map 10</xref></tp:nomenclature><tp:treatment-sec sec-type="Material examined"><title>Material examined.</title><p><bold>New Brunswick, York Co.</bold>, Charters Settlement, <named-content xmlns:xlink="http://www.w3.org/1999/xlink" content-type="dwc:verbatimCoordinates" xlink:type="simple">45.8395°N, 66.7391°W</named-content>, 20.IV.2004, R. P. Webster, mixed forest, compost, decaying vegetables (1, RWC); same locality data but 23.IV.2008, 4.IV.2010, R. P. Webster, mixed forest opening, in flight between 15:00 and 18:00 h (2, RWC); Charters Settlement, <named-content xmlns:xlink="http://www.w3.org/1999/xlink" content-type="dwc:verbatimCoordinates" xlink:type="simple">45.8340°N, 66.7450°W</named-content>, 29.III.2006, R. P. Webster, mixed forest, margin of vernal pond in leaf litter (1, RWC).</p></tp:treatment-sec><tp:treatment-sec sec-type="Collection and habitat data"><title>Collection and habitat data.</title><p><xref ref-type="bibr" rid="B4">Bousquet (1990)</xref> reported this subspecies from balsam fir and white spruce. Specimens from New Brunswick were collected from decaying vegetables, in leaf litter on the margin of a vernal pond, and in flight between 15:00 and 18:00 h in a mixed forest opening. Adults were captured during March and April.</p></tp:treatment-sec><tp:treatment-sec sec-type="Distribution"><title>Distribution in Canada and Alaska.</title><p>ON, QC, <bold>NB</bold>, NS, NF (<xref ref-type="bibr" rid="B4">Bousquet 1990</xref>; <xref ref-type="bibr" rid="B21">Majka and Bousquet 2010</xref>).</p><fig id="F10" position="float" orientation="portrait"><label>Map 10.</label><caption><p>Collection localities in New Brunswick, Canada of <italic><tp:taxon-name>Rhizophagus minutus rotundicollis</tp:taxon-name></italic>.</p></caption><graphic xmlns:xlink="http://www.w3.org/1999/xlink" xlink:href="ZooKeys-179-169-g010.jpg" position="float" orientation="portrait" xlink:type="simple"/></fig></tp:treatment-sec><ref-list><ref id="B4"><mixed-citation xmlns:xlink="http://www.w3.org/1999/xlink" xlink:type="simple"><person-group><name name-style="western"><surname>Bousquet</surname><given-names>Y</given-names></name></person-group> (<year>1990</year>)<article-title> A review of the North American species of <italic>Rhizophagus</italic> Herbst and revision of the Nearctic members of the subgenus <italic>Anomophagus</italic> Reitter (Coleoptera: Rhizophagidae).</article-title><source>The Canadian Entomologist </source><volume>122</volume>: <fpage>131</fpage>-<lpage>171</lpage>. doi: <ext-link ext-link-type="uri" xlink:href="http://dx.doi.org/10.4039/Ent122131-1" xlink:type="simple">10.4039/Ent122131-1</ext-link></mixed-citation></ref><ref id="B21"><mixed-citation xmlns:xlink="http://www.w3.org/1999/xlink" xlink:type="simple"><person-group><name name-style="western"><surname>Majka</surname><given-names>CG</given-names></name><name name-style="western"><surname>Bousquet</surname><given-names>Y</given-names></name></person-group> (<year>2010</year>)<article-title> Monotomidae (Coleoptera) of the Maritime provinces of Canada.</article-title><source>Journal of the Acadian Entomological Society </source><volume>6</volume>: <fpage>1</fpage>-<lpage>8</lpage>.</mixed-citation></ref></ref-list></tp:taxon-treatment>
