# Supplementary material for: New Coleoptera records from New Brunswick, Canada: Sphindidae, Erotylidae, Monotomidae, and Cryptophagidae
Source: Zookeys. 2012 Apr 4;(179):169–92. doi: 10.3897/zookeys.179.2466 (PMC3337060; doi:10.3897/zookeys.179.2466)
Supplement: XML Treatment for Rhizophagus remotus [file zookeys.179.2466-treatment11.xml]

<!DOCTYPE tp:taxon-treatment
  PUBLIC "-//TaxonX//DTD Taxonomic Treatment Publishing DTD v0 20100105//EN" "tax-treatment-NSO.dtd">
<tp:taxon-treatment xmlns:tp="http://www.plazi.org/taxpub"><tp:treatment-meta><mixed-citation publication-type="journal"><person-group><name><surname>Webster</surname><given-names>Reginald P.</given-names></name><name><surname>Sweeney</surname><given-names>Jon D.</given-names></name><name><surname>DeMerchant</surname><given-names>Ian</given-names></name></person-group><article-title>New Coleoptera records from New Brunswick, Canada: Sphindidae, Erotylidae, Monotomidae, and Cryptophagidae</article-title><source>Zookeys</source><day>4</day><month>4</month><year>2012</year><volume>2012</volume><issue>179</issue><fpage>169</fpage><lpage>192</lpage><pub-id pub-id-type="doi">10.3897/zookeys.179.2466</pub-id></mixed-citation></tp:treatment-meta><tp:nomenclature><tp:taxon-name>
                            <tp:taxon-name-part taxon-name-part-type="genus">Rhizophagus</tp:taxon-name-part>
                            <tp:taxon-name-part taxon-name-part-type="species">remotus</tp:taxon-name-part>
                        <object-id xmlns:xlink="http://www.w3.org/1999/xlink" xlink:type="simple">http://species-id.net/wiki/Rhizophagus_remotus</object-id>
								</tp:taxon-name><tp:taxon-authority>LeConte, 1866</tp:taxon-authority><xref ref-type="fig" rid="F11">Map 11</xref></tp:nomenclature><tp:treatment-sec sec-type="Material examined"><title>Material examined.</title><p><bold>New Brunswick, Carleton Co.</bold>, Richmond, near Hovey Hill P.N.A., <named-content xmlns:xlink="http://www.w3.org/1999/xlink" content-type="dwc:verbatimCoordinates" xlink:type="simple">46.1155°N, 67.7631°W</named-content> 24.V.2005, R. P. Webster, clear-cut (hardwood forest), under bark of <italic><tp:taxon-name>Populus</tp:taxon-name></italic> sp. (6, NBM, RWC); Jackson Falls, Bell Forest, <named-content xmlns:xlink="http://www.w3.org/1999/xlink" content-type="dwc:verbatimCoordinates" xlink:type="simple">46.2200°N, 67.7231°W</named-content>, 23–28.IV.2009, R. Webster &amp; M.-A. Giguère, mature hardwood forest, Lindgren funnel traps (2, AFC). <bold>Queens Co.</bold>, Cranberry Lake P.N.A, <named-content xmlns:xlink="http://www.w3.org/1999/xlink" content-type="dwc:verbatimCoordinates" xlink:type="simple">46.1125°N, 65.6075°W</named-content>, 5–11.VI.2009, 25.VI-1.VII.2009, R. Webster &amp; M.-A. Giguère, old red oak forest, Lindgren funnel traps (3, AFC, RWC). <bold>York Co.</bold>, Charters Settlement, <named-content xmlns:xlink="http://www.w3.org/1999/xlink" content-type="dwc:verbatimCoordinates" xlink:type="simple">45.8331°N, 66.7410°W</named-content>, 29.V.2007, R. P. Webster, mature red spruce forest, under bark of <italic><tp:taxon-name>Populus</tp:taxon-name></italic> sp. (7, NBM, RWC); same locality, forest type and collector, 1.IV.2007, under bark of stump sticking out of snow (1, NBM); Charters Settlement, <named-content xmlns:xlink="http://www.w3.org/1999/xlink" content-type="dwc:verbatimCoordinates" xlink:type="simple">45.8395°N, 66.7391°W</named-content>, 23.IV.2008, R. P. Webster, mixed forest opening, in flight between 15:00 and 18:00 h (1, RWC); 15 km W of Tracy off Rt. 645, <named-content xmlns:xlink="http://www.w3.org/1999/xlink" content-type="dwc:verbatimCoordinates" xlink:type="simple">45.6848°N, 66.8821°W</named-content>, 1–8.VI.2009, 15–21.VI.2009, 14–20.VII.2009, R. Webster &amp; M.-A. Giguère, old red pine forest, Lindgren funnel traps (3, AFC); 14 km WSW of Tracy, S <!--PageBreak-->of Rt. 645, <named-content xmlns:xlink="http://www.w3.org/1999/xlink" content-type="dwc:verbatimCoordinates" xlink:type="simple">45.6741°N, 66.8661°W</named-content>, 26.IV–10.V.2010, 26.V–2.VI.2010, R. Webster &amp; C. MacKay, old mixed forest with red and white spruce, red and white pine, balsam fir, eastern white cedar, red maple, and <italic><tp:taxon-name>Populus</tp:taxon-name></italic> sp., Lindgren funnel traps (2, AFC).</p></tp:treatment-sec><tp:treatment-sec sec-type="Collection and habitat data"><title>Collection and habitat data.</title><p>This species has been reported under bark of pine and various <italic><tp:taxon-name>Populus</tp:taxon-name></italic> species, but most commonly from under bark of <italic><tp:taxon-name>Populus tremuloides</tp:taxon-name></italic> Michx. (<xref ref-type="bibr" rid="B4">Bousquet 1990</xref>). Adults in New Brunswick were taken from under bark of <italic><tp:taxon-name>Populus tremuloides</tp:taxon-name></italic> and under bark of a <italic><tp:taxon-name>Populus</tp:taxon-name></italic> stump sticking out of snow in early April, and were collected with an aerial net during an evening flight. Other individuals were captured in Lindgren funnel traps deployed in a mature hardwood forest, an old red oak forest, an old red pine forest, and in an old mixed forest. Adults were captured during April, May, June, and July.</p></tp:treatment-sec><tp:treatment-sec sec-type="Distribution"><title>Distribution in Canada and Alaska.</title><p>AK, BC, AB, MB, ON, QC, <bold>NB</bold>, NS (<xref ref-type="bibr" rid="B4">Bousquet 1990</xref>).</p><fig id="F11" position="float" orientation="portrait"><label>Map 11.</label><caption><p>Collection localities in New Brunswick, Canada of <italic><tp:taxon-name>Rhizophagus remotus</tp:taxon-name></italic>.</p></caption><graphic xmlns:xlink="http://www.w3.org/1999/xlink" xlink:href="ZooKeys-179-169-g011.jpg" position="float" orientation="portrait" xlink:type="simple"/></fig></tp:treatment-sec><ref-list><ref id="B4"><mixed-citation xmlns:xlink="http://www.w3.org/1999/xlink" xlink:type="simple"><person-group><name name-style="western"><surname>Bousquet</surname><given-names>Y</given-names></name></person-group> (<year>1990</year>)<article-title> A review of the North American species of <italic>Rhizophagus</italic> Herbst and revision of the Nearctic members of the subgenus <italic>Anomophagus</italic> Reitter (Coleoptera: Rhizophagidae).</article-title><source>The Canadian Entomologist </source><volume>122</volume>: <fpage>131</fpage>-<lpage>171</lpage>. doi: <ext-link ext-link-type="uri" xlink:href="http://dx.doi.org/10.4039/Ent122131-1" xlink:type="simple">10.4039/Ent122131-1</ext-link></mixed-citation></ref></ref-list></tp:taxon-treatment>
