# Supplementary material for: New Coleoptera records from New Brunswick, Canada: Sphindidae, Erotylidae, Monotomidae, and Cryptophagidae
Source: Zookeys. 2012 Apr 4;(179):169–92. doi: 10.3897/zookeys.179.2466 (PMC3337060; doi:10.3897/zookeys.179.2466)
Supplement: XML Treatment for Cryptophagus acutangulus [file zookeys.179.2466-treatment14.xml]

<!DOCTYPE tp:taxon-treatment
  PUBLIC "-//TaxonX//DTD Taxonomic Treatment Publishing DTD v0 20100105//EN" "tax-treatment-NSO.dtd">
<tp:taxon-treatment xmlns:tp="http://www.plazi.org/taxpub"><tp:treatment-meta><mixed-citation publication-type="journal"><person-group><name><surname>Webster</surname><given-names>Reginald P.</given-names></name><name><surname>Sweeney</surname><given-names>Jon D.</given-names></name><name><surname>DeMerchant</surname><given-names>Ian</given-names></name></person-group><article-title>New Coleoptera records from New Brunswick, Canada: Sphindidae, Erotylidae, Monotomidae, and Cryptophagidae</article-title><source>Zookeys</source><day>4</day><month>4</month><year>2012</year><volume>2012</volume><issue>179</issue><fpage>169</fpage><lpage>192</lpage><pub-id pub-id-type="doi">10.3897/zookeys.179.2466</pub-id></mixed-citation></tp:treatment-meta><tp:nomenclature><tp:taxon-name>
                            <tp:taxon-name-part taxon-name-part-type="genus">Cryptophagus</tp:taxon-name-part>
                            <tp:taxon-name-part taxon-name-part-type="species">acutangulus</tp:taxon-name-part>
                        <object-id xmlns:xlink="http://www.w3.org/1999/xlink" xlink:type="simple">http://species-id.net/wiki/Cryptophagus_acutangulus</object-id>
								</tp:taxon-name><tp:taxon-authority>Gyllenhal, 1827</tp:taxon-authority><xref ref-type="fig" rid="F14">Map 14</xref></tp:nomenclature><tp:treatment-sec sec-type="Material examined"><title>Material examined.</title><p><bold>New Brunswick, York Co.</bold>, Charters Settlement, <named-content xmlns:xlink="http://www.w3.org/1999/xlink" content-type="dwc:verbatimCoordinates" xlink:type="simple">45.8395°N, 66.7391°W</named-content>, 5.V.2006, R. P. Webster, mixed forest, compost (decaying vegetable matter) (1, RWC); same locality, collector and forest type, 4.IV.2010, collected with aerial net during evening flight between 16:30 h and 19:00 h (1, RWC); 14 km WSW of Tracy, S of Rt. 645, <named-content xmlns:xlink="http://www.w3.org/1999/xlink" content-type="dwc:verbatimCoordinates" xlink:type="simple">45.6741°N, 66.8661°W</named-content>, 25.IV–10.V.2010, R. Webster &amp; C. MacKay, old mixed forest with red and white spruce, red and white pine, balsam fir, eastern white cedar, red maple, and <italic><tp:taxon-name>Populus</tp:taxon-name></italic> sp., Lindgren funnel trap (1, AFC).</p></tp:treatment-sec><tp:treatment-sec sec-type="Collection and habitat data"><title>Collection and habitat data.</title><p>In North America, the Holarctic<italic><tp:taxon-name>Cryptophagus acutangulus</tp:taxon-name></italic> has been reported from <italic><tp:taxon-name>Solidago</tp:taxon-name></italic>, on lumber, on <italic><tp:taxon-name>Salix</tp:taxon-name></italic>, on <italic><tp:taxon-name>Pinus ponderosa</tp:taxon-name></italic>, in stored grain, from grain elevators, at light, and collected during evening flight (based on label data) (<xref ref-type="bibr" rid="B30">Woodroffe and Coombs 1961</xref>). New Brunswick specimens were collected from compost, during evening flight, and from a Lindgren funnel trap deployed in an old mixed forest. Adults were captured during April and May.</p></tp:treatment-sec><tp:treatment-sec sec-type="Distribution"><title>Distribution in Canada and Alaska.</title><p>AK, BC, AB, MB, ON, QC, <bold>NB</bold>, NS, NF (<xref ref-type="bibr" rid="B6">Bousquet 1991b</xref>; <xref ref-type="bibr" rid="B22">Majka and Langor 2010</xref>).<!--PageBreak--></p><fig id="F14" position="float" orientation="portrait"><label>Map 14.</label><caption><p>Collection localities in New Brunswick, Canada of <italic><tp:taxon-name>Cryptophagus acutangulus</tp:taxon-name></italic>.</p></caption><graphic xmlns:xlink="http://www.w3.org/1999/xlink" xlink:href="ZooKeys-179-169-g014.jpg" position="float" orientation="portrait" xlink:type="simple"/></fig></tp:treatment-sec><ref-list><ref id="B30"><mixed-citation xmlns:xlink="http://www.w3.org/1999/xlink" xlink:type="simple"><!--PageBreak--><person-group><name name-style="western"><surname>Woodroffe</surname><given-names>GE</given-names></name><name name-style="western"><surname>Coombs</surname><given-names>CW</given-names></name></person-group> (<year>1961</year>)<article-title> A revision of the North American <italic>Cryptophagus</italic> Herbst (Coleoptera: Cryptophagidae).</article-title><source>Miscellaneous Publications of the Entomological Society of America </source><volume>2</volume>: <fpage>179</fpage>-<lpage>211</lpage>.</mixed-citation></ref><ref id="B6"><mixed-citation xmlns:xlink="http://www.w3.org/1999/xlink" xlink:type="simple"><person-group><name name-style="western"><surname>Bousquet</surname><given-names>Y</given-names></name></person-group> (<year>1991b</year>) <article-title>Family Cryptophagidae: silken fungus beetles</article-title>. In: <person-group><name name-style="western"><surname>Bousquet</surname><given-names>Y</given-names></name></person-group> (<role>Ed</role>) <source>Checklist of Beetles of Canada and Alaska</source>. <publisher-name>Agriculture Canada, Research Branch</publisher-name>, <publisher-loc>Ottawa, Ontario</publisher-loc>, Publication 1861/E, <fpage>221</fpage>–<lpage>223</lpage>.</mixed-citation></ref><ref id="B22"><mixed-citation xmlns:xlink="http://www.w3.org/1999/xlink" xlink:type="simple"><person-group><name name-style="western"><surname>Majka</surname><given-names>CG</given-names></name><name name-style="western"><surname>Langor</surname><given-names>D</given-names></name></person-group> (<year>2010</year>)<article-title> Contributions towards an understanding of the Cryptophaginae (Coleoptera, Cryptophagidae) of Atlantic Canada.</article-title><source>ZooKeys </source><volume>35</volume>: <fpage>13</fpage>-<lpage>35</lpage>. doi: <ext-link ext-link-type="uri" xlink:href="http://dx.doi.org/10.3897/zookeys.35.314" xlink:type="simple">10.3897/zookeys.35.314</ext-link></mixed-citation></ref></ref-list></tp:taxon-treatment>
