# Supplementary material for: New Coleoptera records from New Brunswick, Canada: Sphindidae, Erotylidae, Monotomidae, and Cryptophagidae
Source: Zookeys. 2012 Apr 4;(179):169–92. doi: 10.3897/zookeys.179.2466 (PMC3337060; doi:10.3897/zookeys.179.2466)
Supplement: XML Treatment for Cryptophagus mainensis [file zookeys.179.2466-treatment16.xml]

<!DOCTYPE tp:taxon-treatment
  PUBLIC "-//TaxonX//DTD Taxonomic Treatment Publishing DTD v0 20100105//EN" "tax-treatment-NSO.dtd">
<tp:taxon-treatment xmlns:tp="http://www.plazi.org/taxpub"><tp:treatment-meta><mixed-citation publication-type="journal"><person-group><name><surname>Webster</surname><given-names>Reginald P.</given-names></name><name><surname>Sweeney</surname><given-names>Jon D.</given-names></name><name><surname>DeMerchant</surname><given-names>Ian</given-names></name></person-group><article-title>New Coleoptera records from New Brunswick, Canada: Sphindidae, Erotylidae, Monotomidae, and Cryptophagidae</article-title><source>Zookeys</source><day>4</day><month>4</month><year>2012</year><volume>2012</volume><issue>179</issue><fpage>169</fpage><lpage>192</lpage><pub-id pub-id-type="doi">10.3897/zookeys.179.2466</pub-id></mixed-citation></tp:treatment-meta><tp:nomenclature><tp:taxon-name>
                            <tp:taxon-name-part taxon-name-part-type="genus">Cryptophagus</tp:taxon-name-part>
                            <tp:taxon-name-part taxon-name-part-type="species">mainensis</tp:taxon-name-part>
                        <object-id xmlns:xlink="http://www.w3.org/1999/xlink" xlink:type="simple">http://species-id.net/wiki/Cryptophagus_mainensis</object-id>
								</tp:taxon-name><tp:taxon-authority>Casey, 1924</tp:taxon-authority><xref ref-type="fig" rid="F16">Map 16</xref></tp:nomenclature><tp:treatment-sec sec-type="Material examined"><title>Material examined.</title><p><bold>New Brunswick, Carleton Co.</bold>, Jackson Falls, Bell Forest, <named-content xmlns:xlink="http://www.w3.org/1999/xlink" content-type="dwc:verbatimCoordinates" xlink:type="simple">46.2200°N, 67.7231°W</named-content>, 25.VIII-2.IX.2008, R. P. Webster, mature hardwood forest, Lindgren funnel trap (1, RWC). <bold>Queens Co.</bold>, Cranberry Lake P.N.A., <named-content xmlns:xlink="http://www.w3.org/1999/xlink" content-type="dwc:verbatimCoordinates" xlink:type="simple">46.1125°N, 65.6075°W</named-content>, 1–10.VII.2009, R. Webster &amp; M.-A. Giguère, mature red oak forest, Lindgren funnel trap (1, RWC).</p></tp:treatment-sec><tp:treatment-sec sec-type="Collection and habitat data"><title>Collection and habitat data.</title><p><italic><tp:taxon-name>Cryptophagus mainensis</tp:taxon-name></italic> was reported from red spruce and hemlock forests in Nova Scotia (<xref ref-type="bibr" rid="B22">Majka and Langor 2010</xref>). The specimens from New Brunswick were captured in Lindgren funnel traps deployed in a mature hardwood forest with American beech, sugar maple, and white ash, and an old red oak forest. Adults were collected during July, August, and September.</p></tp:treatment-sec><tp:treatment-sec sec-type="Distribution"><title>Distribution in Canada and Alaska.</title><p><bold>NB</bold>, NS, NF (<xref ref-type="bibr" rid="B22">Majka and Langor 2010</xref>). <xref ref-type="bibr" rid="B22">Majka and Langor (2010)</xref> reported this species for the first time for Canada from Nova Scotia and Newfoundland.</p><fig id="F16" position="float" orientation="portrait"><label>Map16.</label><caption><p>Collection localities in New Brunswick, Canada of <italic><tp:taxon-name>Cryptophagus mainensis</tp:taxon-name></italic>.</p></caption><graphic xmlns:xlink="http://www.w3.org/1999/xlink" xlink:href="ZooKeys-179-169-g016.jpg" position="float" orientation="portrait" xlink:type="simple"/></fig></tp:treatment-sec><ref-list><ref id="B22"><mixed-citation xmlns:xlink="http://www.w3.org/1999/xlink" xlink:type="simple"><person-group><name name-style="western"><surname>Majka</surname><given-names>CG</given-names></name><name name-style="western"><surname>Langor</surname><given-names>D</given-names></name></person-group> (<year>2010</year>)<article-title> Contributions towards an understanding of the Cryptophaginae (Coleoptera, Cryptophagidae) of Atlantic Canada.</article-title><source>ZooKeys </source><volume>35</volume>: <fpage>13</fpage>-<lpage>35</lpage>. doi: <ext-link ext-link-type="uri" xlink:href="http://dx.doi.org/10.3897/zookeys.35.314" xlink:type="simple">10.3897/zookeys.35.314</ext-link></mixed-citation></ref></ref-list></tp:taxon-treatment>
