# Supplementary material for: New Coleoptera records from New Brunswick, Canada: Sphindidae, Erotylidae, Monotomidae, and Cryptophagidae
Source: Zookeys. 2012 Apr 4;(179):169–92. doi: 10.3897/zookeys.179.2466 (PMC3337060; doi:10.3897/zookeys.179.2466)
Supplement: XML Treatment for Henotiderus centromaculatus [file zookeys.179.2466-treatment18.xml]

<!DOCTYPE tp:taxon-treatment
  PUBLIC "-//TaxonX//DTD Taxonomic Treatment Publishing DTD v0 20100105//EN" "tax-treatment-NSO.dtd">
<tp:taxon-treatment xmlns:tp="http://www.plazi.org/taxpub"><tp:treatment-meta><mixed-citation publication-type="journal"><person-group><name><surname>Webster</surname><given-names>Reginald P.</given-names></name><name><surname>Sweeney</surname><given-names>Jon D.</given-names></name><name><surname>DeMerchant</surname><given-names>Ian</given-names></name></person-group><article-title>New Coleoptera records from New Brunswick, Canada: Sphindidae, Erotylidae, Monotomidae, and Cryptophagidae</article-title><source>Zookeys</source><day>4</day><month>4</month><year>2012</year><volume>2012</volume><issue>179</issue><fpage>169</fpage><lpage>192</lpage><pub-id pub-id-type="doi">10.3897/zookeys.179.2466</pub-id></mixed-citation></tp:treatment-meta><tp:nomenclature><tp:taxon-name>
                            <tp:taxon-name-part taxon-name-part-type="genus">Henotiderus</tp:taxon-name-part>
                            <tp:taxon-name-part taxon-name-part-type="species">centromaculatus</tp:taxon-name-part>
                        <object-id xmlns:xlink="http://www.w3.org/1999/xlink" xlink:type="simple">http://species-id.net/wiki/Henotiderus_centromaculatus</object-id>
								</tp:taxon-name><tp:taxon-authority>Reitter, 1877</tp:taxon-authority><xref ref-type="fig" rid="F18">Map 18</xref></tp:nomenclature><tp:treatment-sec sec-type="Material examined"><title>Material examined.</title><p><bold>New Brunswick, Carleton Co.</bold>, Jackson Falls, Bell Forest, <named-content xmlns:xlink="http://www.w3.org/1999/xlink" content-type="dwc:verbatimCoordinates" xlink:type="simple">46.2200°N, 67.7231°W</named-content>, 6.V.2007, R. P. Webster, mature hardwood forest, under bark of fungus covered beech log (9, NBM, RWC); same locality, collector, and habitat data but 4–12.VI.2008, Lindgren funnel trap (1, AFC); same locality data and habitat but 22–28.IV.2009, 28.IV-9.V.2009, 1–8.VI.2009, Webster &amp; M.-A. Giguère, Lindgren funnel traps (5, AFC); near Belleville, 1.3 km E jct. Rt. 640 &amp; Plymouth Rd., <named-content xmlns:xlink="http://www.w3.org/1999/xlink" content-type="dwc:verbatimCoordinates" xlink:type="simple">46.1867°N, 67.6817°W</named-content>, 7.V.2008, R. P. Webster, old hardwood forest, in fleshy (shelf) polypore fungi on beech log (1 (many individuals observed), NBM). <bold>Charlotte Co.</bold>, 10 km NW of New River Beach, <named-content xmlns:xlink="http://www.w3.org/1999/xlink" content-type="dwc:verbatimCoordinates" xlink:type="simple">45.2110°N, 66.6170°W</named-content>, 31.V–15.VI.2010, R. Webster &amp; C. MacKay, old growth eastern white cedar forest, Lindgren funnel trap (1, AFC). <bold>Gloucester Co.</bold>, near Black Rock, <named-content xmlns:xlink="http://www.w3.org/1999/xlink" content-type="dwc:verbatimCoordinates" xlink:type="simple">47.7395°N, 65.2545°W</named-content>, 8.VI.2006, R. P. Webster, eastern white cedar swamp, near slime mold under bark (of <italic><tp:taxon-name>Populus</tp:taxon-name></italic> log) (1, RWC). <bold>Queens Co.</bold>, Cranberry Lake P.N.A., <named-content xmlns:xlink="http://www.w3.org/1999/xlink" content-type="dwc:verbatimCoordinates" xlink:type="simple">46.1125°N, 65.6075°W</named-content>, 24.IV–5.V.2009, 5–12.V.2009, R. Webster &amp; M.-A. Giguère, mature red oak forest, Lindgren funnel traps (6, AFC). <bold>Restigouche Co.</bold>, NE of jct. Little Tobique River and Red Brook, <named-content xmlns:xlink="http://www.w3.org/1999/xlink" content-type="dwc:verbatimCoordinates" xlink:type="simple">47.4502°N, 67.0578°W</named-content>, 24.V.2007, R. P. Webster, old-growth eastern white cedar swamp, under bark of <italic><tp:taxon-name>Populus</tp:taxon-name></italic> log (1, RWC); Dionne Brook P.N.A., <named-content xmlns:xlink="http://www.w3.org/1999/xlink" content-type="dwc:verbatimCoordinates" xlink:type="simple">47.9064°N, 68.3441°W</named-content>, 31.V–15.VI.2011, M. Roy &amp; V. Webster, old-growth white spruce and balsam fir forest, Lindgren funnel trap (1, NBM). <bold>Sunbury Co.</bold>, Acadia Research Forest, <named-content xmlns:xlink="http://www.w3.org/1999/xlink" content-type="dwc:verbatimCoordinates" xlink:type="simple">45.9866°N, 66.3841°W</named-content>, 8–13.V.2009, 13–18.V.2009, 8–13.VII.2009, R. Webster &amp; M.-A. Giguère, mature (110-year-old) red spruce forest with scattered red maple and balsam fir, Lindgren funnel traps (9, AFC). <bold>York Co.</bold>, Charters Settlement, <named-content xmlns:xlink="http://www.w3.org/1999/xlink" content-type="dwc:verbatimCoordinates" xlink:type="simple">45.8286°N, 66.7365°W</named-content>, 3.VI.2007, R. P. Webster, mature red spruce forest, under bark of red spruce (1, RWC); 15 km W of Tracy off Rt. 645, <named-content xmlns:xlink="http://www.w3.org/1999/xlink" content-type="dwc:verbatimCoordinates" xlink:type="simple">45.6848°N, 66.8821°W</named-content>, 22–25.IV.2009, 4–11.V.2009, 11–19.V.2009, 19–25.V.2009, 25.V–1.VI.2009, 15–21.VI.2009, R. Webster &amp; M.-A. Giguère, old red pine forest, Lindgren funnel traps (6, AFC); 14 km WSW of Tracy, S of Rt. 645, <named-content xmlns:xlink="http://www.w3.org/1999/xlink" content-type="dwc:verbatimCoordinates" xlink:type="simple">45.6741°N, 66.8661°W</named-content>, 25.IV–10.V.2010, R. Webster &amp; C. MacKay, old mixed forest with red and white<!--PageBreak--> spruce, red and white pine, balsam fir, eastern white cedar, red maple, and <italic><tp:taxon-name>Populus</tp:taxon-name></italic> sp., Lindgren funnel trap (1, AFC).</p></tp:treatment-sec><tp:treatment-sec sec-type="Collection and habitat data"><title>Collection and habitat data.</title><p><xref ref-type="bibr" rid="B3">Bousquet (1989)</xref> reported that <italic><tp:taxon-name>Henotiderus</tp:taxon-name></italic> occur in leaf litter, and various fungi such as <italic><tp:taxon-name>Polyporus</tp:taxon-name></italic>, <italic><tp:taxon-name>Pleurotus</tp:taxon-name></italic> and <italic><tp:taxon-name>Fomes</tp:taxon-name></italic> in forests. Most specimens of <italic><tp:taxon-name>Henotiderus centromaculatus</tp:taxon-name></italic>from Nova Scotia were found in red spruce forests <!--PageBreak-->(<xref ref-type="bibr" rid="B22">Majka and Langor 2010</xref>). In New Brunswick, this species was found in various of forest types including mature hardwood forests, an old red oak forest, an old mixed forest, mature red spruce forests, an old red (180-year-old) pine forest, an old-growth white spruce and balsam fir forest (boreal forest), and eastern white cedar forests. Adults were found under bark of a fungus-covered beech log, under bark of a <italic><tp:taxon-name>Populus</tp:taxon-name></italic> log, under bark of a red spruce, near slime mold under bark of <italic><tp:taxon-name>Populus</tp:taxon-name></italic> sp., and in fleshy (shelf) polypore fungi on an American beech log. This species was frequently captured in Lindgren funnel traps. Adults were captured during April, May, June, and July.</p></tp:treatment-sec><tp:treatment-sec sec-type="Distribution"><title>Distribution in Canada and Alaska.</title><p>AK, NT, AB, ON, QC, <bold>NB</bold>, NS (<xref ref-type="bibr" rid="B6">Bousquet 1991b</xref>; as <italic><tp:taxon-name>Henotiderus obesulus</tp:taxon-name></italic> (Casey)).</p><fig id="F18" position="float" orientation="portrait"><label>Map 18.</label><caption><p>Collection localities in New Brunswick, Canada of <italic><tp:taxon-name>Henotiderus centromaculatus</tp:taxon-name></italic>.</p></caption><graphic xmlns:xlink="http://www.w3.org/1999/xlink" xlink:href="ZooKeys-179-169-g018.jpg" position="float" orientation="portrait" xlink:type="simple"/></fig></tp:treatment-sec><ref-list><ref id="B3"><mixed-citation xmlns:xlink="http://www.w3.org/1999/xlink" xlink:type="simple"><person-group><name name-style="western"><surname>Bousquet</surname><given-names>Y</given-names></name></person-group> (<year>1989</year>)<article-title> A review of the North American genera of Cryptophaginae (Coleoptera: Cryptophagidae).</article-title><source>The Coleopterists Bulletin </source><volume>43</volume> (<issue>1</issue>): <fpage>1</fpage>-<lpage>17</lpage>.</mixed-citation></ref><ref id="B22"><mixed-citation xmlns:xlink="http://www.w3.org/1999/xlink" xlink:type="simple"><person-group><name name-style="western"><surname>Majka</surname><given-names>CG</given-names></name><name name-style="western"><surname>Langor</surname><given-names>D</given-names></name></person-group> (<year>2010</year>)<article-title> Contributions towards an understanding of the Cryptophaginae (Coleoptera, Cryptophagidae) of Atlantic Canada.</article-title><source>ZooKeys </source><volume>35</volume>: <fpage>13</fpage>-<lpage>35</lpage>. doi: <ext-link ext-link-type="uri" xlink:href="http://dx.doi.org/10.3897/zookeys.35.314" xlink:type="simple">10.3897/zookeys.35.314</ext-link></mixed-citation></ref><ref id="B6"><mixed-citation xmlns:xlink="http://www.w3.org/1999/xlink" xlink:type="simple"><person-group><name name-style="western"><surname>Bousquet</surname><given-names>Y</given-names></name></person-group> (<year>1991b</year>) <article-title>Family Cryptophagidae: silken fungus beetles</article-title>. In: <person-group><name name-style="western"><surname>Bousquet</surname><given-names>Y</given-names></name></person-group> (<role>Ed</role>) <source>Checklist of Beetles of Canada and Alaska</source>. <publisher-name>Agriculture Canada, Research Branch</publisher-name>, <publisher-loc>Ottawa, Ontario</publisher-loc>, Publication 1861/E, <fpage>221</fpage>–<lpage>223</lpage>.</mixed-citation></ref></ref-list></tp:taxon-treatment>
